# Supplementary material for: Tissue-autonomous pharmacological direction: how target expression landscapes convert balanced compounds into tissue-selective agents
Source: Front Pharmacol. 2026 Jun 30;17:1870571. doi: 10.3389/fphar.2026.1870571 (PMC13365337; doi:10.3389/fphar.2026.1870571)
Supplement: Supplementary file 1 [file Table2.XLSX]

## Sheet: S2a Classification robustness
Scheme	N_coag	N_fibrin	GI_HI	Brain_HI	Fold_shift	Direction_preserved
Baseline (as published)	6	12	0.496	0.107	4.63	Yes
Exclude CALM1+GRIN1+PPP3CA	6	9	0.763	0.407	1.87	Yes
Exclude all 6 brain-enriched fibrin	6	6	0.741	0.587	1.26	Yes
Reassign PLAT coag->fibrin	5	13	0.437	0.104	4.2	Yes
Exclude PTGS1 (platelet-driven)	5	12	0.406	0.123	3.32	Yes

## Sheet: S2b Monte Carlo CI
Quantity	Mean	CI_low	CI_high
Mean GI HI	0.497	0.468	0.527
Mean Brain HI	0.108	0.096	0.121
Fold shift (GI/Brain)	4.6	4.27	4.97
N_iterations	10000
Noise sigma (kcal/mol)	1
P(GI HI > Brain HI)	1
P(Brain HI < 0.5)	1
P(reversal Quercetin)	0.679
P(reversal Eriodictyol)	0.577

## Sheet: S2c Baseline vs TDI
Compound	GI_HI_full	GI_HI_baseline	GI_affinity_delta	Brain_HI_full	Brain_HI_baseline	Brain_affinity_delta
DFV	0.4934	0.4532	0.0402	0.1071	0.0951	0.012
Eriodictyol	0.5069	0.4532	0.0537	0.1115	0.0951	0.0164
Kaempferol	0.4965	0.4532	0.0433	0.108	0.0951	0.0129
Naringenin	0.4921	0.4532	0.0389	0.1049	0.0951	0.0098
Palmitic acid	0.4719	0.4532	0.0187	0.098	0.0951	0.0029
Quercetin	0.5152	0.4532	0.062	0.1138	0.0951	0.0186
