# Supplementary material for: Tissue-autonomous pharmacological direction: how target expression landscapes convert balanced compounds into tissue-selective agents
Source: Front Pharmacol. 2026 Jun 30;17:1870571. doi: 10.3389/fphar.2026.1870571 (PMC13365337; doi:10.3389/fphar.2026.1870571)
Supplement: Supplementary file 2 [file Table3.XLSX]

## Sheet: README
Companion-study source data (ref 21) provided for independent review
Sheet 'Target classification': functional class of each hemostatic target (coagulation / fibrinolysis / dual).
Sheet 'Docking results': AutoDock Vina binding affinities (kcal/mol) for all 6 metabolites x 25 targets, with PDB IDs.
Sheet 'GTEx expression': GTEx v8 median TPM in GI and brain tissue for all classified targets.
These three inputs fully determine the Tissue Direction Index / Hemostatic Index reported in the manuscript.
Full computational pipeline and additional supplementary tables are in the companion manuscript (Chen, Chen & Wang, submitted), available on request.

## Sheet: Target classification
target	category
PTGS1	Coagulation
PTGS2	Fibrinolysis
PIK3CG	Coagulation
PRKACA	Dual (Coag+Fibrin)
ADRA1A	Fibrinolysis
ADRA1B	Fibrinolysis
BCL2	Dual (Coag+Fibrin)
CASP9	Fibrinolysis
JUN	Coagulation
PRKCA	Dual (Coag+Fibrin)
PLAU	Coagulation
IFNG	Fibrinolysis
F2	Coagulation
F10	Coagulation
F7	Coagulation
NOS3	Dual (Coag+Fibrin)
RELA	Fibrinolysis
EGFR	Dual (Coag+Fibrin)
AKT1	Dual (Coag+Fibrin)
VEGFA	Dual (Coag+Fibrin)
CCND1	Coagulation
CDKN1A	Fibrinolysis
MAPK1	Dual (Coag+Fibrin)
EGF	Dual (Coag+Fibrin)
IL6	Fibrinolysis
ELK1	Coagulation
RAF1	Dual (Coag+Fibrin)
HIF1A	Fibrinolysis
ERBB2	Dual (Coag+Fibrin)
HMOX1	Fibrinolysis
CAV1	Coagulation
F3	Coagulation
PRKCB	Dual (Coag+Fibrin)
HSPB1	Fibrinolysis
PLAT	Coagulation
THBD	Coagulation
SERPINE1	Dual (Coag+Fibrin)
COL1A1	Coagulation
PTEN	Coagulation
COL3A1	Coagulation
INSR	Fibrinolysis
SPP1	Coagulation
HK2	Fibrinolysis
GRIN1	Fibrinolysis
GRIN2A	Fibrinolysis
GRIN2B	Fibrinolysis
ACTB	Dual (Coag+Fibrin)
SYK	Coagulation
C8G	Coagulation
CALM1	Fibrinolysis
CNR1	Fibrinolysis
INS	Fibrinolysis
PLA2G1B	Fibrinolysis
PLA2G2A	Fibrinolysis
PLA2G2D	Fibrinolysis
PLA2G2E	Fibrinolysis
PPP3CA	Fibrinolysis
PPP3R1	Fibrinolysis
TLR4	Fibrinolysis
NFKB1	Fibrinolysis
PPP1CC	Dual (Coag+Fibrin)
SERPINA1	Coagulation
PLA2G4A	Dual (Coag+Fibrin)
C1R	Coagulation
COL1A2	Coagulation
NOS2	Fibrinolysis
MAPK14	Dual (Coag+Fibrin)
GSK3B	Coagulation
MAPK8	Coagulation
ITPR1	Dual (Coag+Fibrin)
ITGAL	Fibrinolysis
ITGB2	Dual (Coag+Fibrin)
NPPB	Fibrinolysis
ADCY2	Dual (Coag+Fibrin)
ADCY5	Dual (Coag+Fibrin)
GNAS	Dual (Coag+Fibrin)
MAPK10	Coagulation
ADRA1D	Fibrinolysis
KCNMA1	Fibrinolysis
EDNRA	Fibrinolysis

## Sheet: Docking results
Ligand	Target	Target_Name	PDB_ID	Category	Affinity_kcal_mol
Quercetin	F2	Thrombin (Factor II)	1YPE	Coagulation	-7.957
Kaempferol	F2	Thrombin (Factor II)	1YPE	Coagulation	-7.773
Palmitic_acid	F2	Thrombin (Factor II)	1YPE	Coagulation	-5.256
DFV	F2	Thrombin (Factor II)	1YPE	Coagulation	-7.978
Naringenin	F2	Thrombin (Factor II)	1YPE	Coagulation	-7.467
Eriodictyol	F2	Thrombin (Factor II)	1YPE	Coagulation	-7.985
Quercetin	F10	Factor Xa	2P16	Coagulation	-8.301
Kaempferol	F10	Factor Xa	2P16	Coagulation	-8.094
Palmitic_acid	F10	Factor Xa	2P16	Coagulation	-5.906
DFV	F10	Factor Xa	2P16	Coagulation	-7.677
Naringenin	F10	Factor Xa	2P16	Coagulation	-7.727
Eriodictyol	F10	Factor Xa	2P16	Coagulation	-8.125
Quercetin	F7	Factor VIIa	1W7X	Coagulation	-8.326
Kaempferol	F7	Factor VIIa	1W7X	Coagulation	-7.637
Palmitic_acid	F7	Factor VIIa	1W7X	Coagulation	-4.471
DFV	F7	Factor VIIa	1W7X	Coagulation	-7.616
Naringenin	F7	Factor VIIa	1W7X	Coagulation	-7.213
Eriodictyol	F7	Factor VIIa	1W7X	Coagulation	-8.022
Quercetin	PTGS1	COX-1 (Prostaglandin H2 synthase 1)	3N8Y	Coagulation	-8.405
Kaempferol	PTGS1	COX-1 (Prostaglandin H2 synthase 1)	3N8Y	Coagulation	-8.062
Palmitic_acid	PTGS1	COX-1 (Prostaglandin H2 synthase 1)	3N8Y	Coagulation	-5.211
DFV	PTGS1	COX-1 (Prostaglandin H2 synthase 1)	3N8Y	Coagulation	-8.009
Naringenin	PTGS1	COX-1 (Prostaglandin H2 synthase 1)	3N8Y	Coagulation	-8.207
Eriodictyol	PTGS1	COX-1 (Prostaglandin H2 synthase 1)	3N8Y	Coagulation	-8.454
Quercetin	F3	Tissue Factor (Factor III)	1W2K	Coagulation	-7.182
Kaempferol	F3	Tissue Factor (Factor III)	1W2K	Coagulation	-7.105
Palmitic_acid	F3	Tissue Factor (Factor III)	1W2K	Coagulation	-4.471
DFV	F3	Tissue Factor (Factor III)	1W2K	Coagulation	-7.101
Naringenin	F3	Tissue Factor (Factor III)	1W2K	Coagulation	-7.022
Eriodictyol	F3	Tissue Factor (Factor III)	1W2K	Coagulation	-7.442
Quercetin	PLAT	Tissue plasminogen activator	1A5H	Coagulation	-7.966
Kaempferol	PLAT	Tissue plasminogen activator	1A5H	Coagulation	-7.599
Palmitic_acid	PLAT	Tissue plasminogen activator	1A5H	Coagulation	-5.161
DFV	PLAT	Tissue plasminogen activator	1A5H	Coagulation	-7.557
Naringenin	PLAT	Tissue plasminogen activator	1A5H	Coagulation	-7.533
Eriodictyol	PLAT	Tissue plasminogen activator	1A5H	Coagulation	-7.984
Quercetin	PTGS2	COX-2 (Prostaglandin H2 synthase 2)	5IKQ	Fibrinolysis	-9.836
Kaempferol	PTGS2	COX-2 (Prostaglandin H2 synthase 2)	5IKQ	Fibrinolysis	-9.285
Palmitic_acid	PTGS2	COX-2 (Prostaglandin H2 synthase 2)	5IKQ	Fibrinolysis	-5.393
DFV	PTGS2	COX-2 (Prostaglandin H2 synthase 2)	5IKQ	Fibrinolysis	-8.432
Naringenin	PTGS2	COX-2 (Prostaglandin H2 synthase 2)	5IKQ	Fibrinolysis	-9.246
Eriodictyol	PTGS2	COX-2 (Prostaglandin H2 synthase 2)	5IKQ	Fibrinolysis	-9.027
Quercetin	NOS2	iNOS (Nitric oxide synthase 2)	3E7G	Fibrinolysis	-6.69
Kaempferol	NOS2	iNOS (Nitric oxide synthase 2)	3E7G	Fibrinolysis	-6.416
Palmitic_acid	NOS2	iNOS (Nitric oxide synthase 2)	3E7G	Fibrinolysis	-4.227
DFV	NOS2	iNOS (Nitric oxide synthase 2)	3E7G	Fibrinolysis	-6.474
Naringenin	NOS2	iNOS (Nitric oxide synthase 2)	3E7G	Fibrinolysis	-6.864
Eriodictyol	NOS2	iNOS (Nitric oxide synthase 2)	3E7G	Fibrinolysis	-6.703
Quercetin	HIF1A	HIF-1α (Hypoxia-inducible factor 1α)	4H6J	Fibrinolysis	-5.466
Kaempferol	HIF1A	HIF-1α (Hypoxia-inducible factor 1α)	4H6J	Fibrinolysis	-5.423
Palmitic_acid	HIF1A	HIF-1α (Hypoxia-inducible factor 1α)	4H6J	Fibrinolysis	-3.344
DFV	HIF1A	HIF-1α (Hypoxia-inducible factor 1α)	4H6J	Fibrinolysis	-5.429
Naringenin	HIF1A	HIF-1α (Hypoxia-inducible factor 1α)	4H6J	Fibrinolysis	-5.278
Eriodictyol	HIF1A	HIF-1α (Hypoxia-inducible factor 1α)	4H6J	Fibrinolysis	-5.358
Quercetin	IL6	Interleukin-6	1ALU	Fibrinolysis	-6.905
Kaempferol	IL6	Interleukin-6	1ALU	Fibrinolysis	-6.217
Palmitic_acid	IL6	Interleukin-6	1ALU	Fibrinolysis	-4.556
DFV	IL6	Interleukin-6	1ALU	Fibrinolysis	-6.435
Naringenin	IL6	Interleukin-6	1ALU	Fibrinolysis	-6.478
Eriodictyol	IL6	Interleukin-6	1ALU	Fibrinolysis	-6.568
Quercetin	CASP9	Caspase-9	1JXQ	Fibrinolysis	-8.851
Kaempferol	CASP9	Caspase-9	1JXQ	Fibrinolysis	-8.583
Palmitic_acid	CASP9	Caspase-9	1JXQ	Fibrinolysis	-5.683
DFV	CASP9	Caspase-9	1JXQ	Fibrinolysis	-8.746
Naringenin	CASP9	Caspase-9	1JXQ	Fibrinolysis	-8.329
Eriodictyol	CASP9	Caspase-9	1JXQ	Fibrinolysis	-8.608
Quercetin	TLR4	Toll-like receptor 4	3FXI	Fibrinolysis	-7.884
Kaempferol	TLR4	Toll-like receptor 4	3FXI	Fibrinolysis	-7.397
Palmitic_acid	TLR4	Toll-like receptor 4	3FXI	Fibrinolysis	-4.302
DFV	TLR4	Toll-like receptor 4	3FXI	Fibrinolysis	-6.993
Naringenin	TLR4	Toll-like receptor 4	3FXI	Fibrinolysis	-7.404
Eriodictyol	TLR4	Toll-like receptor 4	3FXI	Fibrinolysis	-7.883
Quercetin	AKT1	AKT1 (Protein kinase B)	3CQW	Dual	-8.719
Kaempferol	AKT1	AKT1 (Protein kinase B)	3CQW	Dual	-8.443
Palmitic_acid	AKT1	AKT1 (Protein kinase B)	3CQW	Dual	-5.649
DFV	AKT1	AKT1 (Protein kinase B)	3CQW	Dual	-8.304
Naringenin	AKT1	AKT1 (Protein kinase B)	3CQW	Dual	-8.457
Eriodictyol	AKT1	AKT1 (Protein kinase B)	3CQW	Dual	-8.757
Quercetin	SERPINE1	PAI-1 (Plasminogen activator inhibitor 1)	3Q02	Dual	-5.661
Kaempferol	SERPINE1	PAI-1 (Plasminogen activator inhibitor 1)	3Q02	Dual	-5.523
Palmitic_acid	SERPINE1	PAI-1 (Plasminogen activator inhibitor 1)	3Q02	Dual	-3.629
DFV	SERPINE1	PAI-1 (Plasminogen activator inhibitor 1)	3Q02	Dual	-5.774
Naringenin	SERPINE1	PAI-1 (Plasminogen activator inhibitor 1)	3Q02	Dual	-5.321
Eriodictyol	SERPINE1	PAI-1 (Plasminogen activator inhibitor 1)	3Q02	Dual	-5.608
Quercetin	NOS3	eNOS (Endothelial NOS)	4D1O	Dual	-9.156
Kaempferol	NOS3	eNOS (Endothelial NOS)	4D1O	Dual	-8.74
Palmitic_acid	NOS3	eNOS (Endothelial NOS)	4D1O	Dual	-5.956
DFV	NOS3	eNOS (Endothelial NOS)	4D1O	Dual	-9.226
Naringenin	NOS3	eNOS (Endothelial NOS)	4D1O	Dual	-8.929
Eriodictyol	NOS3	eNOS (Endothelial NOS)	4D1O	Dual	-9.074
Quercetin	VEGFA	VEGF-A	4KZN	Dual	-5.614
Kaempferol	VEGFA	VEGF-A	4KZN	Dual	-5.419
Palmitic_acid	VEGFA	VEGF-A	4KZN	Dual	-4.102
DFV	VEGFA	VEGF-A	4KZN	Dual	-5.434
Naringenin	VEGFA	VEGF-A	4KZN	Dual	-5.444
Eriodictyol	VEGFA	VEGF-A	4KZN	Dual	-5.808
Quercetin	MAPK1	ERK2 (MAPK1)	2OJG	Dual	-9.183
Kaempferol	MAPK1	ERK2 (MAPK1)	2OJG	Dual	-8.69
Palmitic_acid	MAPK1	ERK2 (MAPK1)	2OJG	Dual	-5.683
DFV	MAPK1	ERK2 (MAPK1)	2OJG	Dual	-9.047
Naringenin	MAPK1	ERK2 (MAPK1)	2OJG	Dual	-8.67
Eriodictyol	MAPK1	ERK2 (MAPK1)	2OJG	Dual	-9.198
Quercetin	EGFR	EGFR kinase	1M17	Dual	-8.605
Kaempferol	EGFR	EGFR kinase	1M17	Dual	-8.419
Palmitic_acid	EGFR	EGFR kinase	1M17	Dual	-5.499
DFV	EGFR	EGFR kinase	1M17	Dual	-8.427
Naringenin	EGFR	EGFR kinase	1M17	Dual	-8.645
Eriodictyol	EGFR	EGFR kinase	1M17	Dual	-8.549
Quercetin	GRIN1	NMDA receptor GluN1 (GRIN1)	4PE5	Fibrinolysis	-5.99
Kaempferol	GRIN1	NMDA receptor GluN1 (GRIN1)	4PE5	Fibrinolysis	-5.794
Palmitic_acid	GRIN1	NMDA receptor GluN1 (GRIN1)	4PE5	Fibrinolysis	-3.895
DFV	GRIN1	NMDA receptor GluN1 (GRIN1)	4PE5	Fibrinolysis	-5.87
Naringenin	GRIN1	NMDA receptor GluN1 (GRIN1)	4PE5	Fibrinolysis	-5.856
Eriodictyol	GRIN1	NMDA receptor GluN1 (GRIN1)	4PE5	Fibrinolysis	-6.166
Quercetin	GRIN2A	NMDA receptor GluN2A (GRIN2A)	4NF8	Fibrinolysis	-8.93
Kaempferol	GRIN2A	NMDA receptor GluN2A (GRIN2A)	4NF8	Fibrinolysis	-8.748
Palmitic_acid	GRIN2A	NMDA receptor GluN2A (GRIN2A)	4NF8	Fibrinolysis	-6.006
DFV	GRIN2A	NMDA receptor GluN2A (GRIN2A)	4NF8	Fibrinolysis	-9.037
Naringenin	GRIN2A	NMDA receptor GluN2A (GRIN2A)	4NF8	Fibrinolysis	-8.415
Eriodictyol	GRIN2A	NMDA receptor GluN2A (GRIN2A)	4NF8	Fibrinolysis	-8.889
Quercetin	GRIN2B	NMDA receptor GluN2B (GRIN2B)	4PE5	Fibrinolysis	-5.989
Kaempferol	GRIN2B	NMDA receptor GluN2B (GRIN2B)	4PE5	Fibrinolysis	-5.826
Palmitic_acid	GRIN2B	NMDA receptor GluN2B (GRIN2B)	4PE5	Fibrinolysis	-3.874
DFV	GRIN2B	NMDA receptor GluN2B (GRIN2B)	4PE5	Fibrinolysis	-5.858
Naringenin	GRIN2B	NMDA receptor GluN2B (GRIN2B)	4PE5	Fibrinolysis	-5.835
Eriodictyol	GRIN2B	NMDA receptor GluN2B (GRIN2B)	4PE5	Fibrinolysis	-6.185
Quercetin	PPP3CA	Calcineurin A (PPP3CA)	4IL1	Fibrinolysis	-5.204
Kaempferol	PPP3CA	Calcineurin A (PPP3CA)	4IL1	Fibrinolysis	-5.137
Palmitic_acid	PPP3CA	Calcineurin A (PPP3CA)	4IL1	Fibrinolysis	-2.816
DFV	PPP3CA	Calcineurin A (PPP3CA)	4IL1	Fibrinolysis	-4.954
Naringenin	PPP3CA	Calcineurin A (PPP3CA)	4IL1	Fibrinolysis	-5.262
Eriodictyol	PPP3CA	Calcineurin A (PPP3CA)	4IL1	Fibrinolysis	-5.049
Quercetin	CALM1	Calmodulin (CALM1)	1CTR	Fibrinolysis	-6.299
Kaempferol	CALM1	Calmodulin (CALM1)	1CTR	Fibrinolysis	-6.714
Palmitic_acid	CALM1	Calmodulin (CALM1)	1CTR	Fibrinolysis	-5.187
DFV	CALM1	Calmodulin (CALM1)	1CTR	Fibrinolysis	-6.806
Naringenin	CALM1	Calmodulin (CALM1)	1CTR	Fibrinolysis	-6.89
Eriodictyol	CALM1	Calmodulin (CALM1)	1CTR	Fibrinolysis	-6.751
Quercetin	PRKCB	PKC-beta (PRKCB)	2I0E	Dual	-7.432
Kaempferol	PRKCB	PKC-beta (PRKCB)	2I0E	Dual	-7.237
Palmitic_acid	PRKCB	PKC-beta (PRKCB)	2I0E	Dual	-4.224
DFV	PRKCB	PKC-beta (PRKCB)	2I0E	Dual	-7.16
Naringenin	PRKCB	PKC-beta (PRKCB)	2I0E	Dual	-7.288
Eriodictyol	PRKCB	PKC-beta (PRKCB)	2I0E	Dual	-7.254
Quercetin	PPP3R1	Calcineurin B (PPP3R1)	4IL1	Fibrinolysis	-5.269
Kaempferol	PPP3R1	Calcineurin B (PPP3R1)	4IL1	Fibrinolysis	-5.138
Palmitic_acid	PPP3R1	Calcineurin B (PPP3R1)	4IL1	Fibrinolysis	-2.566
DFV	PPP3R1	Calcineurin B (PPP3R1)	4IL1	Fibrinolysis	-5.019
Naringenin	PPP3R1	Calcineurin B (PPP3R1)	4IL1	Fibrinolysis	-5.254
Eriodictyol	PPP3R1	Calcineurin B (PPP3R1)	4IL1	Fibrinolysis	-5.24

## Sheet: GTEx expression
Gene	Category	Mean_GI	Mean_Brain	Mean_Blood	Log2_GI	Log2_Brain	GI_Brain_Ratio	Log2_GI_Brain_Ratio	Tissue_Preference
PTGS1	Coagulation	65.5102	1.4936	9.8267	6.0555	1.3183	41.1699	5.3635	GI-enriched
PIK3CG	Coagulation	0.827	0.1298	2.3745	0.8695	0.176	4.0346	2.0124	GI-enriched
JUN	Coagulation	154.927	56.1159	193.225	7.2847	5.8358	2.7577	1.4635	GI-enriched
PLAU	Coagulation	13.9658	1.3004	23.7203	3.9036	1.2019	10.0443	3.3283	GI-enriched
F2	Coagulation	0.2215	0.3507	0.2707	0.2886	0.4338	0.7132	-0.4876	Similar
F10	Coagulation	5.7854	1.0596	12.5746	2.7624	1.0424	5.0753	2.3435	GI-enriched
F7	Coagulation	0.2015	0.7138	0.0804	0.2648	0.7772	0.3705	-1.4326	Brain-enriched
CCND1	Coagulation	36.4287	12.7036	55.5234	5.2261	3.7765	2.853	1.5125	GI-enriched
ELK1	Coagulation	15.9052	36.3648	17.6907	4.0794	5.2236	0.4389	-1.188	Brain-enriched
CAV1	Coagulation	160.985	5.7055	244.781	7.3397	2.7453	27.747	4.7943	GI-enriched
F3	Coagulation	42.6998	38.6447	34.6962	5.4496	5.3091	1.1047	0.1436	Similar
PLAT	Coagulation	49.7111	12.7174	39.3303	5.6642	3.7779	3.8862	1.9584	GI-enriched
THBD	Coagulation	30.0258	1.6387	64.0754	4.9554	1.3998	17.327	4.115	GI-enriched
COL1A1	Coagulation	174.591	1.7724	309.317	7.4561	1.4711	93.2979	6.5438	GI-enriched
PTEN	Coagulation	20.8039	15.584	39.5841	4.4465	4.0517	1.3328	0.4145	Similar
COL3A1	Coagulation	243.23	0.9022	472.918	7.9321	0.9276	242.805	7.9237	GI-enriched
SPP1	Coagulation	15.286	268.588	26.7509	4.0256	8.0746	0.0573	-4.1262	Brain-enriched
SYK	Coagulation	16.0832	1.6949	21.2704	4.0945	1.4302	9.0162	3.1725	GI-enriched
C8G	Coagulation	1.4133	0.8996	0.9051	1.271	0.9257	1.5138	0.5982	Similar
SERPINA1	Coagulation	30.8837	1.968	210.135	4.9947	1.5695	14.9822	3.9052	GI-enriched
C1R	Coagulation	336.934	10.8211	708.51	8.4006	3.5633	30.8607	4.9477	GI-enriched
COL1A2	Coagulation	194.841	4.3851	724.163	7.6135	2.429	43.4636	5.4417	GI-enriched
GSK3B	Coagulation	13.7243	15.4978	13.2664	3.8801	4.0442	0.8863	-0.1741	Similar
MAPK8	Coagulation	9.3054	10.8025	7.647	3.3653	3.561	0.8627	-0.2131	Similar
MAPK10	Coagulation	1.5514	17.9142	1.7544	1.3513	4.2414	0.0917	-3.4474	Brain-enriched
PTGS2	Fibrinolysis	4.951	1.1131	6.3679	2.5731	1.0793	4.1638	2.0579	GI-enriched
ADRA1A	Fibrinolysis	0.5979	0.7225	0.4385	0.6762	0.7845	0.8486	-0.2369	Similar
ADRA1B	Fibrinolysis	1.1344	3.6496	15.4356	1.0938	2.2171	0.3292	-1.6029	Brain-enriched
CASP9	Fibrinolysis	8.1056	7.6997	8.7388	3.1867	3.121	1.052	0.0732	Similar
IFNG	Fibrinolysis	0.0542	0.0225	0.3157	0.0762	0.0321	1.2594	0.3327	Similar
RELA	Fibrinolysis	62.865	20.4536	89.4994	5.997	4.4231	3.0634	1.6152	GI-enriched
CDKN1A	Fibrinolysis	102.177	13.9091	264.954	6.689	3.8981	7.3007	2.868	GI-enriched
IL6	Fibrinolysis	3.2918	0.6265	6.2386	2.1016	0.7018	4.6687	2.223	GI-enriched
HIF1A	Fibrinolysis	49.3719	28.9262	79.6636	5.6545	4.9033	1.7044	0.7693	Similar
HMOX1	Fibrinolysis	25.6093	8.7152	46.8248	4.7339	3.2802	2.9165	1.5442	GI-enriched
HSPB1	Fibrinolysis	1413.49	123.59	2252.3	10.4661	6.961	11.4285	3.5146	GI-enriched
INSR	Fibrinolysis	19.3019	10.461	21.301	4.3435	3.5187	1.8371	0.8775	Similar
HK2	Fibrinolysis	14.6872	1.918	18.3898	3.9715	1.545	7.3278	2.8734	GI-enriched
GRIN1	Fibrinolysis	0.9079	109.208	0.041	0.932	6.7841	0.0092	-6.7609	Brain-enriched
GRIN2A	Fibrinolysis	0.2644	6.2964	0.1616	0.3385	2.8672	0.057	-4.1336	Brain-enriched
GRIN2B	Fibrinolysis	0.0263	2.7339	0.0066	0.0375	1.9007	0.0446	-4.4878	Brain-enriched
CALM1	Fibrinolysis	278.242	685.978	269.566	8.1254	9.4241	0.4057	-1.3015	Brain-enriched
CNR1	Fibrinolysis	8.8023	13.6213	8.4988	3.2931	3.87	0.6488	-0.6242	Similar
INS	Fibrinolysis	0.1478	0.0776	0.0617	0.1988	0.1078	1.3954	0.4807	Similar
PLA2G1B	Fibrinolysis	1.6637	0.3405	0.5444	1.4134	0.4228	4.0039	2.0014	GI-enriched
PLA2G2A	Fibrinolysis	176.827	0.3164	309.156	7.4743	0.3966	424.881	8.7309	GI-enriched
PLA2G2D	Fibrinolysis	0.3875	0.0139	0.029	0.4725	0.0199	4.28	2.0976	GI-enriched
PLA2G2E	Fibrinolysis	0.0077	0	0	0.0111	0	1.0773	0.1074	Similar
PPP3CA	Fibrinolysis	14.7655	91.0523	18.8471	3.9787	6.5244	0.1631	-2.6163	Brain-enriched
PPP3R1	Fibrinolysis	29.7596	105.766	42.851	4.943	6.7383	0.2821	-1.826	Brain-enriched
TLR4	Fibrinolysis	4.9765	5.2914	20.1203	2.5793	2.6534	0.9416	-0.0868	Similar
NFKB1	Fibrinolysis	22.454	5.5975	25.2142	4.5518	2.7219	3.9586	1.985	GI-enriched
NOS2	Fibrinolysis	1.3524	1.468	0.4269	1.2341	1.3033	0.9263	-0.1104	Similar
ITGAL	Fibrinolysis	5.9236	0.9958	29.4375	2.7915	0.997	5.4968	2.4586	GI-enriched
NPPB	Fibrinolysis	0.2268	1.2548	0.5007	0.2949	1.173	0.2412	-2.0516	Brain-enriched
ADRA1D	Fibrinolysis	0.9886	1.2416	3.3524	0.9918	1.1645	0.8114	-0.3015	Similar
KCNMA1	Fibrinolysis	13.9915	6.3373	17.7955	3.9061	2.8752	2.189	1.1303	GI-enriched
EDNRA	Fibrinolysis	3.9237	1.4033	22.3917	2.2997	1.265	2.6766	1.4204	GI-enriched
PRKACA	Dual (Coag+Fibrin)	50.2906	55.8556	90.0687	5.6806	5.8292	0.9005	-0.1511	Similar
BCL2	Dual (Coag+Fibrin)	5.1844	3.6111	6.5153	2.6286	2.2051	1.424	0.5099	Similar
PRKCA	Dual (Coag+Fibrin)	12.6095	21.0403	4.5917	3.7665	4.4621	0.6012	-0.7341	Similar
NOS3	Dual (Coag+Fibrin)	5.6543	2.6733	6.5834	2.7343	1.8771	2.0749	1.053	GI-enriched
EGFR	Dual (Coag+Fibrin)	19.9343	4.7806	19.2185	4.3878	2.5312	4.1049	2.0373	GI-enriched
AKT1	Dual (Coag+Fibrin)	57.8062	27.9961	66.8557	5.8779	4.8578	2.061	1.0433	GI-enriched
VEGFA	Dual (Coag+Fibrin)	58.6124	20.0019	44.5093	5.8975	4.3924	2.9207	1.5463	GI-enriched
MAPK1	Dual (Coag+Fibrin)	24.8459	37.8487	34.7926	4.6919	5.2798	0.6574	-0.6053	Similar
EGF	Dual (Coag+Fibrin)	0.2648	0.3004	0.1252	0.3389	0.3789	0.9112	-0.1342	Similar
RAF1	Dual (Coag+Fibrin)	83.4721	46.4125	129.801	6.4004	5.5672	1.7968	0.8454	Similar
ERBB2	Dual (Coag+Fibrin)	51.3974	6.0338	51.4948	5.7114	2.8143	8.3957	3.0696	GI-enriched
PRKCB	Dual (Coag+Fibrin)	6.887	38.9798	12.4118	2.9795	5.3212	0.1788	-2.4837	Brain-enriched
SERPINE1	Dual (Coag+Fibrin)	12.884	1.6228	467.269	3.7954	1.3911	7.5366	2.9139	GI-enriched
ACTB	Dual (Coag+Fibrin)	5529.42	1242.52	8478.87	12.4332	10.2802	4.4499	2.1538	GI-enriched
PPP1CC	Dual (Coag+Fibrin)	58.2451	30.9663	42.3989	5.8886	4.9985	1.8781	0.9093	Similar
PLA2G4A	Dual (Coag+Fibrin)	10.0894	1.9105	6.9867	3.4711	1.5413	5.0682	2.3415	GI-enriched
MAPK14	Dual (Coag+Fibrin)	27.1148	11.5811	41.2858	4.8133	3.6532	2.3298	1.2202	GI-enriched
ITPR1	Dual (Coag+Fibrin)	17.1776	18.9678	49.0145	4.1841	4.3196	0.9061	-0.1422	Similar
ITGB2	Dual (Coag+Fibrin)	13.3041	5.3027	151.885	3.8384	2.656	2.481	1.3109	GI-enriched
ADCY2	Dual (Coag+Fibrin)	2.2385	19.6476	2.0889	1.6953	4.3679	0.1184	-3.078	Brain-enriched
ADCY5	Dual (Coag+Fibrin)	37.2984	29.4508	58.8014	5.2592	4.9284	1.2656	0.3398	Similar
GNAS	Dual (Coag+Fibrin)	165.223	304.195	272.631	7.377	8.2536	0.5433	-0.8802	Similar
