# Supplementary material for: Tissue-autonomous pharmacological direction: how target expression landscapes convert balanced compounds into tissue-selective agents
Source: Front Pharmacol. 2026 Jun 30;17:1870571. doi: 10.3389/fphar.2026.1870571 (PMC13365337; doi:10.3389/fphar.2026.1870571)
Supplement: Supplementary file 3 [file Table1.XLSX]

## Sheet: Supplementary Table 1
Metabolite	GI HI (original)	Brain HI (original)	GI HI (uniform)	Brain HI (uniform)
Quercetin	0.515	0.114	0.453	0.095
Eriodictyol	0.507	0.112	0.453	0.095
Kaempferol	0.496	0.108	0.453	0.095
DFV	0.493	0.107	0.453	0.095
Naringenin	0.492	0.105	0.453	0.095
Palmitic acid	0.472	0.098	0.453	0.095
Mean	0.496	0.107	0.453	0.095
Fold shift (GI/Brain)	4.6		4.8
Original binding: docking-derived ΔG values from the companion study (ref 21). Uniform binding: |ΔG| set to a constant for all targets, eliminating compound-specific binding preferences; because a constant cancels in the HI ratio, this is exactly the expression-ratio baseline, and all six metabolites yield identical HI values (GI 0.453, Brain 0.095). The 4.8-fold directional shift is therefore dr…
